# Supplementary material for: The Accuracy of the New Landmark Using Respiratory Jugular Venodilation and Direct Palpation in Right Internal Jugular Vein Access
Source: PLoS One. 2014 Jul 22;9(7):e103089. doi: 10.1371/journal.pone.0103089 (PMC4106888; doi:10.1371/journal.pone.0103089)
Supplement: Data S1 — Clinical Research Data. (XLSX) [file pone.0103089.s002.xlsx]

## Sheet: 최종 select
number	age	sex	weight	height	BMI	IJV pulsation	IJV palpation	CVP	ultrasound to landmark	ultrasound to pulsation	complication (1: catheter failure, 2: posterior wall hematoma, 3: arterial puncture, 4: pneumothorax)	skin to IJV	IJV diameter	IJV to CCA	CCA diameter				weight	height	BMI	cricoid to landmark	cricoid to alternative landmark
1	66	M	71.6	172.4	24.0901	1	1	4	17	4	2	8.3	8.4	0.8	9.5				63	174	20.8086	45	58
2	73	F	53.8	146	25.2393	1	1	6	12	2	0	9	13.2	0.5	6.8				53.9	168.8	18.9166	48	68
3	74	F	55.3	148.4	25.1106	1	1	9	19	7	0	4.8	9.3	0.5	8.8				70	171.1	23.911	52	65
4	56	F	58.3	165.1	21.3882	0	1	4	20	4	0	6.6	12.7	0.9	6.2				66	172	22.3094	50	62
5	72	M	66.1	173.9	21.8576	1	1	6	24	6	0	8.6	8.5	1.1	8.3				69.1	165.1	25.3503	42	63
6	31	M	61.2	159.9	23.9362	1	1	7	29	7	0								65.6	157.2	26.546	40	53
7	72	M	72.2	171.4	24.5762	1	1	6	10	5	0	12.1	9.4	0.8	8.1				73.3	168.2	25.9091	40	56
8	52	M	71.6	165.6	26.1091	0	1	5	25	7	0	9.2	11.1	0.9	6.2				92.9	179.4	28.865	32	53
9	66	M	62.9	171.7	21.3359	1	1	8	18	3	0	9	9.3	0.8	7.4				62.5	167.4	22.3033	43	53
10	70	F	49.3	147.5	22.6602	1	1	11	22	2	0								61.7	167	22.1234	47	57
11	61	M	56.7	162.9	21.3669	1	1	7	35	10	1	9.6	8	1	5.3				85.25	178	26.9063	45	58
12	44	M	56	168	19.8413	0	1	3	8	8	0	21	14	0.1	16				57.1	161.9	21.7842	40	48
13	66	M	74.5	168.2	26.3332	1	1	5	16	6	0	10.6	11.5	0.11	9.4				67.2	166.7	24.1823	46	58
14	67	M	78.7	170.4	27.1041	1	1	6	23	2	0	8	19.9	1	9.2				54.4	172	18.3883	40	53
15	53	F	50.8	160	19.8437	1	1	5	16	2	0	4.6	10.9	0.9	7.1				58.9	165.4	21.53	43	52
16	67	F	56.6	154.2	23.8039	1	1	7	12	5	0	6.6	7.8	0.8	6.9				81	167.8	28.7674	41	56
17	55	M	74.4	165	27.3278	0	1	3	24	7	0	8.2	14.7	1.3	7.5				53	163	19.9481	45	55
18	80	M	63.5	161.5	24.3461	1	1	5	18	4	0	7.9	12.8	0.4	8.2				70.4	167	25.2429	42	58
19	63	M	61.95	165.5	22.6175	1	1	4	13	3	0	7.4	10.6	1.1	6.7				59.15	161.9	22.5663	38	53
20	35	M	65.8	174.1	21.7084	1	0	6	9	4	0	9	7.7	0.4	6.6				57	161	21.9899	39	53
21	55	F	62.2	157.5	25.0743	0	1	3	19	3	0	8.9	10	1.1	7.2				74.9	173.4	24.9106	40	58
22	64	M	60.35	172.4	20.305	1	1	5	18	2	0	5	14.4	0.8	7.3				81.7	171.4	27.81	42	59
23	57	F	68.3	160.2	26.6131	1	1	5	21	3	0	7.9	10.8	0.7	7				74	164	27.5134	48	60
24	53	M	68	166.6	24.4996	0	1	2	21	3	0								78.9	170	27.301	48	58
25	55	M	62.5	163.1	23.4948	0	1	6	7	3	0	7.8	13	0.5	5.3				71	163	26.7229	43	58
26	69	M	66.3	160.9	25.6095	1	1	7	15	2	0	9.5	16	1.2	8.5				92.5	172	31.2669	38	61
27	71	F	63	147.5	28.9572	1	1	5	11	2	0	6	8.9	0.8	7.4				81	175	26.449	47	63
28	55	M	82.8	165.7	30.1568	1	1	7	17	2	0	10.2	15.7	0.8	8				90	176	29.0548	38	54
29	55	F	53.5	147.1	24.7246	1	1	5	13	2	0	6.6	13.3	2.5	5.9				63.7	156.3	26.0748	36	53
30	54	M	61.9	165.8	22.5176	1	1	7	15	5	2	8.9	6.4	1.4	7.8				59	164	21.9363	40	60
